# Supplementary material for: Combining Structural Optimization and Process Assurance in Implicit Modelling for Casting Parts
Source: Materials (Basel). 2021 Jul 2;14(13):3715. doi: 10.3390/ma14133715 (PMC8269844; doi:10.3390/ma14133715)
Supplement: Supplementary file 1 [file materials-14-03715-s001.zip]

Archive with 1 entries (1 files):
- materials-1274515-supplementary.pdf
